# Supplementary material for: De Novo Purine Nucleotide Biosynthesis Pathway Is Required for Development and Pathogenicity in Magnaporthe oryzae
Source: J Fungi (Basel). 2022 Aug 29;8(9):915. doi: 10.3390/jof8090915 (PMC9502316; doi:10.3390/jof8090915)
Supplement: Supplementary file 1 [file jof-08-00915-s001.zip]

Archive with 1 entries (1 files):
- jof-1808886-supplementary.pdf
